# Supplementary material for: Investigation on a Freeze-Drying Process for Long-Term Stability of mRNA-LNPs
Source: Vaccines (Basel). 2026 Mar 6;14(3):242. doi: 10.3390/vaccines14030242 (PMC13030275; doi:10.3390/vaccines14030242)
Supplement: Supplementary file 1 [file vaccines-14-00242-s001.zip]

Archive with 1 entries (1 files):
- vaccines-4090103-supplementary.pdf
